# Supplementary material for: “We Want to Talk about Death, Dying and Grief and to Learn about End-of-Life Care”—Lessons Learned from a Multi-Center Mixed-Methods Study on Last Aid Courses for Kids and Teens
Source: Children (Basel). 2024 Feb 9;11(2):224. doi: 10.3390/children11020224 (PMC10887051; doi:10.3390/children11020224)
Supplement: Supplementary file 1 [file children-11-00224-s001.zip]

Archive with 1 entries (1 files):
- children-2821140-supplementary.pdf
